# Supplementary material for: Antigens Expressed by Breast Cancer Cells Undergoing EMT Stimulate Cytotoxic CD8+ T Cell Immunity
Source: Cancers (Basel). 2022 Sep 9;14(18):4397. doi: 10.3390/cancers14184397 (PMC9496737; doi:10.3390/cancers14184397)
Supplement: Supplementary file 1 [file cancers-14-04397-s001.zip]

Archive with 2 entries (2 files):
- cancers-1873714-supplementary-Figures.pdf
- cancers-1873714-supplementary-Tables.pdf
